# Supplementary material for: Spatio-temporal variations of licensed doctor distribution in China: measuring and mapping disparities
Source: BMC Health Serv Res. 2020 Mar 2;20:159. doi: 10.1186/s12913-020-4992-2 (PMC7053041; doi:10.1186/s12913-020-4992-2)
Supplement: Supplementary file 2 — Additional file 2: Table S1. The number of different subtypes of licensed doctors in each provincial unit during 2012–2016. [file 12913_2020_4992_MOESM2_ESM.xlsx]

## Sheet: Sheet1
Table S1. The number of different subtypes of licensed doctors in each provincial unit during 2012-2016（Unit: Persons）
	Clinicians					Traditional Chinese Medicine doctors					Dentists					Public Health doctors					General Practitioners
Region	2012	2013	2014	2015	2016	2012	2013	2014	2015	2016	2012	2013	2014	2015	2016	2012	2013	2014	2015	2016	2012	2013	2014	2015	2016
Beijing	51810	53519	55570	58701	60897	13196	14073	14652	15947	17010	6223	6482	6832	7603	8327	3151	3040	2895	2981	3177	8137	8458	8221	8269	8402
Tianjin	22747	23537	24308	25607	26895	5345	5642	5977	6863	7341	1553	1779	1936	2168	2360	1045	1101	1119	1233	1208	1095	1427	1622	2144	2403
Hebei	114438	119170	125112	131040	138825	19955	21583	22476	25162	26831	5262	6026	6652	7330	8102	3334	3365	3485	3349	3382	3493	6730	8637	9286	9355
Shanxi	66717	66737	67778	67548	68360	13383	13611	13986	14203	14625	4082	4348	4615	5167	5572	3137	3486	3456	3298	3142	2552	2958	3618	4014	4175
Neimenggu	42683	44095	44073	44328	45960	10669	11204	11474	12926	13367	2703	3044	3165	3628	3879	3473	3712	3470	3356	3185	1679	2374	2937	3085	3178
Liaoning	78648	80474	78870	81223	85248	11499	11549	11666	12136	12906	6150	6760	6828	7088	7568	4675	4561	4272	4105	4078	3304	3513	3777	3624	4195
Jilin	47026	47234	47938	50524	52127	7893	8095	8402	9185	9671	3850	4016	4359	4961	5285	2631	2653	2535	2575	2583	1231	1680	2299	2891	3384
Heilongjiang	61884	63491	63885	64767	66053	9041	9313	9683	10009	10409	4902	4960	5145	5275	5372	2762	2711	2658	2657	2588	2081	2889	3730	4320	4454
Shanghai	42352	44103	46144	47583	49370	6183	6385	7118	7450	7822	3887	4174	4499	4548	4744	3375	3282	3441	3402	3450	5323	5957	6925	7352	7967
Jiangsu	125039	134371	141761	150026	161509	17457	19021	20038	21472	24122	7224	7804	8223	8880	9979	8182	8445	8529	8838	9037	15068	17650	19748	20841	25162
Zhejiang	101142	106192	111008	119086	126150	16696	18641	20321	22874	24687	7354	8540	9386	10972	12073	4781	4906	5010	5124	5268	12251	17041	19640	21627	22571
Anhui	75201	80705	84919	88529	92421	9970	10771	11468	11837	12479	2837	3022	3323	3536	3853	4053	4115	4032	3890	3988	3191	4319	6814	7360	8625
Fujian	49324	53388	55339	57144	57344	10710	11785	12349	12901	13785	3643	4195	4440	4743	5322	3063	3274	3196	3196	3234	2594	3634	4310	5122	5786
Jiangxi	52388	55181	58744	60360	62464	9353	9850	10547	11053	11466	1831	2000	2219	2283	2326	3505	3220	3137	3111	2931	2081	2429	3020	3319	3641
Shandong	159484	184020	181179	183794	189639	22980	27018	28393	31235	32203	8418	10522	11898	13182	14282	9583	10194	9413	8907	8776	6775	7709	8967	9920	11372
Henan	134252	143413	149291	156089	161824	22876	25707	27852	29702	31685	5154	5780	6339	6967	7505	5326	5700	5853	5858	5733	4722	6427	8394	10349	12129
Hubei	87771	94507	101473	109722	114104	13050	13775	14708	15963	16896	4196	4549	5212	5742	6140	4132	4360	4730	4570	4601	3752	5044	6090	6970	7020
Hunan	93313	101351	106590	121079	128589	16255	17947	18604	20744	22449	2579	3243	3493	3996	4511	4293	4700	4685	5021	5078	2582	3928	5055	6121	6516
Guangdong	152754	160446	164123	171728	181339	27868	29668	30903	33401	36079	10413	11488	12646	14010	15726	7931	8704	9127	9400	10080	7940	11765	14404	14955	18338
Guangxi	61154	64762	66765	70323	73871	9986	11029	11883	12874	14191	3434	3781	4172	4719	5036	3469	3738	3705	3669	3575	3087	4039	4527	4671	5104
Hainan	12612	13477	14058	15187	15954	1410	1576	1724	1893	1957	781	852	918	1024	1114	722	820	909	898	849	421	580	728	875	986
Chongqing	37465	39326	41759	43819	46404	10866	11779	12046	12794	13742	1973	2314	2445	2674	2870	1686	1722	1834	1686	1693	1632	2187	2527	2872	3127
Sichuan	115318	122684	126125	124683	127125	36487	39518	41444	45132	46594	5482	6144	6696	6821	7316	5590	5544	5258	4844	4379	4665	8983	9819	10394	10360
Guizhou	39112	44461	45737	49816	54449	6118	6938	7528	8549	9338	1543	1815	1983	2269	2472	2406	2745	2597	2750	2748	1032	1511	2416	3147	3714
Yunnan	53445	58400	58740	62151	66926	8404	9342	9382	9973	11002	2742	3015	3311	3505	3943	3875	4103	3993	3938	4005	3212	4261	4106	4289	4737
Xizang	2597	3468	3994	4364	4445	999	1126	998	1169	1298	105	128	123	143	160	342	454	494	537	639	34	67	109	161	202
Shaanxi	54531	58249	59658	62027	66494	10019	10841	11182	11533	12593	2840	3152	3540	3925	4381	2081	2155	2080	2011	2213	1824	1978	2770	2126	2738
Gansu	29934	30810	32759	33919	36474	9983	10668	11352	12039	12619	1533	1662	1796	1892	2035	1506	1747	1774	1760	1663	1389	2106	2710	3312	3773
Qinghai	9092	10060	9834	10492	10329	2036	2261	2309	2448	2499	350	370	421	436	416	440	548	389	415	426	462	758	881	961	993
Ningxia	9803	10853	11398	11905	12762	1717	1791	1838	1994	2176	815	966	1061	1175	1326	676	707	726	786	806	260	392	471	565	654
Xinjiang	39399	41609	42677	44539	46148	5860	5777	6270	6729	7748	2366	2573	2778	2932	3232	2915	3061	3080	3083	3174	1925	2717	3325	3707	4022
SUM	2023435	2154093	2221609	2322103	2430499	368264	398284	418573	452190	481590	116225	129504	140454	153594	167227	108140	112873	111882	111248	111689	109794	145511	172597	188649	209083

## Sheet: Sheet2
Table S2. The number of population a in each provincial unit during 2012-2016（Unit: Persons）
Region	2012	2013	2014	2015	2016
Beijing	2069	2115	2152	2171	2173
Tianjin	1413	1472	1517	1547	1562
Hebei	7288	7333	7384	7425	7470
Shanxi	3611	3630	3648	3664	3682
Neimenggu	2490	2498	2505	2511	2520
Liaoning	4389	4390	4391	4382	4378
Jilin	2750	2751	2752	2753	2733
Heilongjiang	3834	3835	3833	3812	3799
Shanghai	2380	2415	2426	2415	2420
Jiangsu	7920	7939	7960	7976	7999
Zhejiang	5477	5498	5508	5539	5590
Anhui	5988	6030	6083	6144	6196
Fujian	3748	3774	3806	3839	3874
Jiangxi	4504	4522	4542	4566	4592
Shandong	9685	9733	9789	9847	9947
Henan	9406	9413	9436	9480	9532
Hubei	5779	5799	5816	5852	5885
Hunan	6639	6691	6737	6783	6822
Guangdong	10594	10644	10724	10849	10999
Guangxi	4682	4719	4754	4796	4838
Hainan	887	895	903	911	917
Chongqing	2945	2970	2991	3017	3048
Sichuan	8076	8107	8140	8204	8262
Guizhou	3484	3502	3508	3530	3555
Yunnan	4659	4687	4714	4742	4771
Xizang	308	312	318	324	331
Shaanxi	3753	3764	3775	3793	3813
Gansu	2578	2582	2591	2600	2610
Qinghai	573	578	583	588	593
Ningxia	647	654	662	668	675
Xinjiang	2233	2264	2298	2360	2398
SUM	135404	136072	136782	137462	138271
