# Supplementary material for: Spatio-temporal variations of licensed doctor distribution in China: measuring and mapping disparities
Source: BMC Health Serv Res. 2020 Mar 2;20:159. doi: 10.1186/s12913-020-4992-2 (PMC7053041; doi:10.1186/s12913-020-4992-2)
Supplement: Supplementary file 3 — Additional file 3: Table S2. The number of population in each provincial unit during 2012–2016. [file 12913_2020_4992_MOESM3_ESM.xlsx]

## Sheet: Table S2
Table S2. The number of population a in each provincial unit during 2012-2016（Unit: Persons）
Region	2012	2013	2014	2015	2016
Beijing	2069	2115	2152	2171	2173
Tianjin	1413	1472	1517	1547	1562
Hebei	7288	7333	7384	7425	7470
Shanxi	3611	3630	3648	3664	3682
Neimenggu	2490	2498	2505	2511	2520
Liaoning	4389	4390	4391	4382	4378
Jilin	2750	2751	2752	2753	2733
Heilongjiang	3834	3835	3833	3812	3799
Shanghai	2380	2415	2426	2415	2420
Jiangsu	7920	7939	7960	7976	7999
Zhejiang	5477	5498	5508	5539	5590
Anhui	5988	6030	6083	6144	6196
Fujian	3748	3774	3806	3839	3874
Jiangxi	4504	4522	4542	4566	4592
Shandong	9685	9733	9789	9847	9947
Henan	9406	9413	9436	9480	9532
Hubei	5779	5799	5816	5852	5885
Hunan	6639	6691	6737	6783	6822
Guangdong	10594	10644	10724	10849	10999
Guangxi	4682	4719	4754	4796	4838
Hainan	887	895	903	911	917
Chongqing	2945	2970	2991	3017	3048
Sichuan	8076	8107	8140	8204	8262
Guizhou	3484	3502	3508	3530	3555
Yunnan	4659	4687	4714	4742	4771
Xizang	308	312	318	324	331
Shaanxi	3753	3764	3775	3793	3813
Gansu	2578	2582	2591	2600	2610
Qinghai	573	578	583	588	593
Ningxia	647	654	662	668	675
Xinjiang	2233	2264	2298	2360	2398
SUM	135404	136072	136782	137462	138271
